# Supplementary material for: Antithrombotic Therapy for Secondary Prevention in Patients with Non-Cardioembolic Stroke or Transient Ischemic Attack: A Systematic Review
Source: Life (Basel). 2021 May 15;11(5):447. doi: 10.3390/life11050447 (PMC8156895; doi:10.3390/life11050447)
Supplement: Supplementary file 1 [file life-11-00447-s001.zip]

Archive with 1 entries (1 files):
- life-1186868-supplementary.pdf
